# Supplementary material for: Olive Leaf Extract (OLE) Anti-Tumor Activities Against Hematologic Tumors: Potential Therapeutic Implications for Pediatric Patients with B-Acute Lymphoblastic Leukemia
Source: Nutrients. 2025 Dec 19;18(1):15. doi: 10.3390/nu18010015 (PMC12787448; doi:10.3390/nu18010015)
Supplement: Supplementary file 1 [file nutrients-18-00015-s001.zip]

Archive with 1 entries (1 files):
- nutrients-4014403-supplementary.pdf
